# Supplementary material for: Glycolysis regulates KRAS plasma membrane localization and function through defined glycosphingolipids
Source: Nat Commun. 2023 Jan 28;14:465. doi: 10.1038/s41467-023-36128-5 (PMC9884228; doi:10.1038/s41467-023-36128-5)
Supplement: Supplementary file 4 — Source Data [file 41467_2023_36128_MOESM4_ESM.xlsx]

## Sheet: Figure 1b
Figure 1a	Basal glycolysis (pmol/min)
	WT	KG12V
	130.2	218.6
	143	248.5
	152	274.9
Two-tailed Student's t-test
P-value of WT vs KG12V	0.00376216

## Sheet: Figure 1c
Figure 1c	Gold labeling /mm2
	DMSO	2DG
	420	154
	237	55
	231	90
	102	20
	601	47
	205	118
	207	55
	355	233
	103	74
	298	105
	181	121
	199	38
	Two-tailed Student's t-test
	P-value of WT vs KG12V	0.000919359

## Sheet: Figure 1d
Figure 1d	Lmax
	DMSO	2DG
	1.52085	2.39015
	2.17399	0.344887
	1.82365	0.901383
	2.19949	0.958931
	3.62678	1.01298
	3.12796	2.70822
	1.94949	3.10464
	1.73996	3.54068
	4.75524	1.22549
	5.86168	0.754428
	1.86803	1.59109
	3.11708	0.691074
		1.97362
Bootstrap test of DMSO vs 2DG
P-value	0.001

## Sheet: Figure 1e
	Relative ATP levels
Figure 1e	Hours
	0	0.920857	1.0153	1.06384
	4	0.898047	0.97187	1.00926
	8	0.820361	0.850095	0.897901
	24	0.783195	0.659816	0.662586
	Two-tailed Student's t-test
		4h	8h	24h
	P-values (vs 0h)	0.491117	0.039227	0.00697953

## Sheet: Figure 1f
	Gold labeling /mm2
Figure 1f		Control
	MDCK	132	227	90	104	350	256	201	306	116	53	203	189	153	220
	Caco-2	378	301	329	178	278	389	272	228	328	208	332	244	333	257
		GS
	MDCK	87	6	10	78	17	19	76	30	12	14	33	42
	Caco-2	67	68	109	33	40	78	67	110	32	47	23	23	41
	Two-tailed Student's t-test
		MDCK	Caco-2
	P-value of GS vs Control	4.57443e-06	5.08846e-12

## Sheet: Figure 1g
	Lmax
Figure 1g	Control
MDCK	0.989923	2.56672	1.73511	1.24587	3.39237	4.89893	3.59361	3.61961	4.15363	1.44371	2.83668	2.958	1.88728	2.00987
Caco-2	2.38581	3.97332	2.51983	1.23874	1.66204	4.24058	4.38584	4.57393	0.361216	3.54559	2.51742	0.482817	1.29626	0.411619
	GS
MDCK	1.67869	0.385646	0.522845	2.44817	0.433559	0.895482	0.84212	0.225226	0.385646	0.999649	0.785639	1.23526	0.482817	1.29626
Caco-2	1.07925	0.572321	1.23378	1.2221	0.823883	0.76385	1.10336	0.560122	1.15694	0.883577	1.28042	1.07545	1.65568
	Bootstrap test	MDCK	Caco-2
	P-value of control vs GS	0.001	0.001

## Sheet: Figure 1h
Figure 1h	Manders coefficient (CAAX)
	DMSO	GS
	0.254	0.47
	0.287	0.361
	0.296	0.401
	Two-tailed Student's t-test
		P-value
	GS	0.009

## Sheet: Figure 1i
	Gold labeling /mm2
Figure 1I	Hours
	0h	77	325	57	67	216	196	39	136	115	94
	4h	102	22	47	26	31	29	31	132	50	31	21
	8h	43	35	91	17	27	29	74	37	106	61
	24h	32	30	48	15	45	15	31	40	27	54
		4h	8h	24h
	P-values (vs 0h)	0.00910147	0.0147798	0.00283634

## Sheet: Figure 1j
Figure 1j	Lmax
	Hours
	0h	2.1585	1.47963	1.27659	1.8021	1.34057	4.66944	2.34238	1.11556	2.13849	1.20139
	4h	0.496567	1.01884	1.30915	1.16545	1.07319	0.248012	0.591316	0.872211	1.37794	0.85277	1.32489
	8h	1.0734	1.02534	1.40565	0.569629	0.854764	0.391057	0.968987	2.33345	0.657205	0.348812
	24h	1.47634	1.46304	1.49639	1.34721	1.10425	0.646291	1.6993	0.61527	1.2306	0.788834
	Bootstrap test	4h	8h	24h
	P-value (vs 0h)	0.001	0.001	0.001

## Sheet: Figure 1k
Figure1k	Gold labeling /mm2
	sgCtrl	sgUGCG		Two-tailed Student's t-test
	260	28			P-vaule
	613	24		sgUGCG	4.33534e-09
	432	37
	375	55
	653	45
	418	59
	215	94
	258	19
	235	76
	307	39
	406	47
	225	42
	343	61
	281	38
	238	114

[truncated: 70 more sheets: Figure 1l, Figure 2a, Figure 2b,  Figure 2c, Figure 2d, Figure 2e, Figure 3b, Figure 3c, Figure 3d, Figure 3e, Figure 3f, Figure 4a, Figure 4b, Figure 4c, Figure 4d, Figure 4e, Figure 4f, Figure 4g, Figure 4h, Figure 4i …]
